# Supplementary material for: Exploration of hydroxymethylation in Kagami-Ogata syndrome caused by hypermethylation of imprinting control regions
Source: Clin Epigenetics. 2015 Aug 28;7(1):90. doi: 10.1186/s13148-015-0124-y (PMC4552283; doi:10.1186/s13148-015-0124-y)
Supplement: Additional file 5: Table S1. — Six probes with high Δβ values only in brain tissue. (XLSX 45.1 kb) [file 13148_2015_124_MOESM5_ESM.xlsx]

## Sheet: Table S2
Table S2. Six probes with high Δβ values only in brain tissue
Target ID	Location (hg19)	Pt1 (blood)	Pt2 (blood)	Pt3 (blood)	Control (blood)	Control (brain)
cg12120359	chr14:65006041	0.0673572	0.0603727	0.0837534	-0.0423736	0.333069
cg26421140	chr14:65006053	0.0617452	0.02855	-0.0170042	-0.0761931	0.39395
cg24765602	chr14:65006071	-0.0101481	0.0312507	0.079674	-0.0370791	0.244484
cg03892838	chr2:238599734	0.054679	0.0603931	0.126469	0.0466778	0.590243
cg09037813	chr2:238599761	0.0797668	0.0143735	0.0370835	0.0127888	0.349699
cg18419271	chr6:32116016	0.0517106	-0.0491752	0.0373158	-0.0409627	0.361614
