# Supplementary material for: Exploration of hydroxymethylation in Kagami-Ogata syndrome caused by hypermethylation of imprinting control regions
Source: Clin Epigenetics. 2015 Aug 28;7(1):90. doi: 10.1186/s13148-015-0124-y (PMC4552283; doi:10.1186/s13148-015-0124-y)
Supplement: Additional file 8: Table S2. — Primer sequences utilized in BS/oxBS pyrosequencing and cloning-based sequencing. (XLSX 9.68 kb) [file 13148_2015_124_MOESM8_ESM.xlsx]

## Sheet: Table S1
Table S1. Primer sequences utilized in BS/oxBS pyrosequencing and cloning-based sequencing
			Location (hg19)	Sequence
Pyrosequencing
	IG-DMR	Forward primer	ch14:101275613-101275642	ATTTGGTATTTGTAGTTTTATGTTAAGATG
		Reverse primer with biotin	ch14:101275749-101275776	AATCAAAACAACTCAAATCCTTTATAAC
		Sequence primer	ch14:101275685-101275702	AATTGGGTTTGTTAGTAG
	MEG3-DMR	Forward primer	ch14:101292170-101292192	TTGTGTTTGAATTTATTTTGTTT
		Reverse primer with biotin	ch14:101292311-101292336	CCCCAAATTCTATAACAAATTACTCT
		Sequence primer	ch14:101292172-101292192	GTGTTTGAATTTATTTTGTTT
Cloning-based sequencing
	IG-DMR	Forward primer	ch14:101275674-101275700	TTTTATTATTGAATTGGGTTTGTTAGT
		Reverse primer	ch14:101275957-101275982	ACAATTCCTACTACAAAATTTCAACA
